# Supplementary material for: How Is Spinal Cord Function Measured in Degenerative Cervical Myelopathy? A Systematic Review
Source: J Clin Med. 2022 Mar 5;11(5):1441. doi: 10.3390/jcm11051441 (PMC8910882; doi:10.3390/jcm11051441)
Supplement: Supplementary file 1 [file jcm-11-01441-s001.zip]

Archive with 2 entries (2 files):
- jcm-1582747 - supplementary material S1.pdf
- jcm-1582747 - supplementary material S2.pdf
